# Supplementary material for: Localization and Dynamics of the Cell Shape-Determining Csd2 Protein Complex in H. pylori
Source: Cells. 2025 Sep 11;14(18):1420. doi: 10.3390/cells14181420 (PMC12468929; doi:10.3390/cells14181420)
Supplement: Supplementary file 1 [file cells-14-01420-s001.zip]

Archive with 7 entries (6 files):
- cells-3636908-supplementary data S1.json
- cells-3636908-supplementary.pdf
- cells-3636908-video/
- cells-3636908-video/Video_S1_ Tracking_Csd2-mNG.mp4
- cells-3636908-video/Video_S2_Tracking_Csd2-mNG_dccmA.mp4
- cells-3636908-video/Video_S3_Tracking_of_Csd2-mNG_dcsd5.mp4
- cells-3636908-video/Video_S4_G27 ccmA-mNG Csd2-mCherry_video-one.mp4
